# Supplementary material for: Development of an effective virtual environment in eliciting craving in adolescents and young adults with internet gaming disorder
Source: PLoS One. 2018 Apr 19;13(4):e0195677. doi: 10.1371/journal.pone.0195677 (PMC5908156; doi:10.1371/journal.pone.0195677)
Supplement: S1 Dataset — (XLSX) [file pone.0195677.s001.xlsx]

## Sheet: Behavior_VR
Abbreviations: RESP, response; S, suggestion.		Internet Café Entrance		VR 1		VR 2						VR 3
				Conversation Observation		Gaming Invitation 1					Refusal Skills Practice 1	Gaming Invitation 2					Refusal Skills Practice 2
		1	2	Game Update	World Championship
		Craving Score	Craving Score	Craving Score	Craving Score	S1 RESP: 0, reject; 1, accept.	S2 RESP: 0, reject; 1, accept.	S3 RESP: 0, reject; 1, accept.	Acceptance Rate	craving Score	craving Score	S1 RESP: 0, reject; 1, accept.	S2 RESP: 0, reject; 1, accept.	S3 RESP: 0, reject; 1, accept.	Acceptance Rate	craving Score	craving Score
1	HC01	0	0	0	2	0	0	0	0	0	0	0	0	0	0	0	4
2	HC02	0	0	0	0	0	0	0	0	0	0	0	0	0	0	0	0
3	HC03	16	18	27	26	0	0	0	0	25	24	1	NaN	NaN	34	35	24
4	HC04	0	0	7	12	0	0	1	34	20	30	1	NaN	NaN	34	28	52
5	HC05	13	18	6	14	0	0	0	0	21	25	0	0	0	0	6	6
6	HC06	38	42	42	35	1	NaN	NaN	100	43	46	0	0	0	0	31	30
7	HC07	49	54	24	59	0	0	0	0	61	28	1	NaN	NaN	100	53	53
8	HC08	67	69	68	74	0	0	0	0	70	79	1	NaN	NaN	100	72	76
9	HC09	6	3	6	7	0	0	0	0	12	8	0	0	0	0	10	10
10	HC10	36	61	26	34	1	NaN	NaN	100	94	34	1	NaN	NaN	100	22	24
11	HC11	13	12	0	19	0	0	0	0	0	0	1	NaN	NaN	100	14	13
12	HC12	60	77	85	32	0	0	0	0	26	52	1	NaN	NaN	100	92	77
13	HC13	22	26	25	18	0	0	0	0	21	23	0	0	0	0	12	14
14	HC14	0	0	0	14	0	0	0	0	0	71	1	NaN	NaN	100	30	4
15	HC15	14	15	17	18	0	0	0	0	20	18	0	0	0	0	17	18
16	HC16	38	45	35	31	1	NaN	NaN	100	30	24	1	NaN	NaN	100	26	22
17	HC17	0	0	0	0	0	0	0	0	0	5	0	0	0	0	0	0
18	HC18	11	19	0	0	0	0	0	0	0	0	0	0	0	0	1	0
19	HC19	1	3	12	12	1	NaN	NaN	100	10	6	1	NaN	NaN	100	0	0
20	HC20	12	22	17	11	0	0	0	0	2	0	0	0	0	0	10	5
21	HC21	0	0	0	0	0	0	0	0	0	0	0	0	0	0	0	0
22	HC22	11	14	14	24	0	0	0	0	14	9	0	0	1	34	11	2
23	HC23	15	24	0	0	0	0	0	0	0	0	0	0	0	0	0	0
24	HC24	40	33	16	19	0	0	0	0	5	7	0	0	0	0	24	15
25	HC25	0	0	0	18	0	0	0	0	3	6	0	0	0	0	0	0
26	HC26	32	27	37	64	0	0	0	0	0	0	0	1	NaN	67	17	55
27	HC27	24	35	0	0	0	0	0	0	0	0	0	0	0	0	0	46
28	HC28	0	0	0	0	0	0	0	0	0	0	0	0	0	0	0	0
29	HC29	22	24	16	14	0	0	1	34	34	50	1	NaN	NaN	100	54	53
30	HC30	0	0	0	0	0	0	0	0	0	0	0	0	0	0	0	0
1	IGD01	55	47	64	51	0	0	0	0	36	36	1	NaN	NaN	34	99	38
2	IGD02	32	71	47	41	0	1	NaN	67	78	100	1	NaN	NaN	34	56	93
3	IGD03	57	57	53	55	0	0	0	0	73	46	0	0	0	0	61	48
4	IGD04	15	17	15	41	0	0	0	0	26	22	0	0	0	0	15	12
5	IGD05	56	62	0	0	0	0	1	34	76	18	0	0	1	34	32	0
6	IGD06	13	20	22	30	0	0	0	0	14	25	0	0	0	0	26	35
7	IGD07	68	87	86	53	1	NaN	NaN	100	78	40	0	0	0	0	30	20
8	IGD08	0	0	0	0	0	0	1	34	2	0	0	0	1	34	5	5
9	IGD09	59	87	93	49	0	0	0	0	46	0	0	0	0	0	50	0
10	IGD10	45	45	71	47	1	NaN	NaN	100	49	41	1	NaN	NaN	100	44	44
11	IGD11	44	65	79	80	1	NaN	NaN	100	57	34	1	NaN	NaN	100	69	34
12	IGD12	0	0	0	0	0	0	0	0	0	0	0	0	0	0	0	0
13	IGD13	47	63	19	9	1	NaN	NaN	100	62	15	1	NaN	NaN	100	70	31
14	IGD14	100	99	57	67	0	0	1	34	42	0	1	NaN	NaN	100	99	30
15	IGD15	42	43	13	36	0	0	1	34	0	0	1	NaN	NaN	100	26	3
16	IGD16	64	85	79	47	1	NaN	NaN	100	100	36	1	NaN	NaN	100	82	59
17	IGD17	71	68	39	77	1	NaN	NaN	100	78	35	1	NaN	NaN	100	78	72
18	IGD18	13	16	17	15	1	NaN	NaN	100	20	34	0	1	NaN	67	16	9
19	IGD19	57	71	61	65	1	NaN	NaN	100	76	58	1	NaN	NaN	100	73	51
20	IGD20	58	68	63	31	1	NaN	NaN	100	70	38	1	NaN	NaN	100	65	27
21	IGD21	54	54	21	4	0	1	NaN	67	60	0	1	NaN	NaN	100	59	7
22	IGD22	80	78	51	40	1	NaN	NaN	100	74	82	0	1	NaN	67	91	64
23	IGD23	55	47	45	73	1	NaN	NaN	100	76	20	1	NaN	NaN	100	67	26
24	IGD24	66	68	100	60	1	NaN	NaN	100	99	46	0	0	1	34	71	58
25	IGD25	45	48	48	41	1	NaN	NaN	100	56	43	1	NaN	NaN	100	56	37
26	IGD26	45	48	48	41	1	NaN	NaN	100	56	43	1	NaN	NaN	100	56	37
27	IGD27	68	72	76	70	1	NaN	NaN	100	89	90	1	NaN	NaN	100	97	100
28	IGD28	38	41	54	41	1	NaN	NaN	100	64	52	0	0	0	0	47	36
29	IGD29	28	41	61	69	1	NaN	NaN	100	56	49	1	NaN	NaN	100	51	32
30	IGD30	80	79	61	40	1	NaN	NaN	100	59	11	1	NaN	NaN	100	81	0
31	IGD31	47	63	0	0	0	0	1	34	22	10	1	NaN	NaN	100	74	10
32	IGD32	100	80	92	88	1	NaN	NaN	100	87	100	1	NaN	NaN	100	95	98
33	IGD33	69	79	80	60	0	0	1	34	64	78	1	NaN	NaN	100	78	82
34	IGD34	14	3	0	0	0	0	0	0	0	0	0	0	0	0	0	5

## Sheet: Scale_IAT
ID	original IAT	modified IAT
HC01		74
HC02		20
HC03		23
HC04		23
HC05	33	30
HC06	35	28
HC07	37	32
HC08	35	28
HC09	52	54
HC10	42	30
HC11	51	40
HC12	32	26
HC13	38	36
HC14	25	24
HC15	50	42
HC16	44	38
HC17	25	20
HC18	23	21
HC19	29	20
HC20	28	30
HC21	22	20
HC22	24	23
HC23	34	41
HC24	60	55
HC25	39	37
HC26	58	53
HC27	22	21
HC28	26	23
HC29	25	22
HC30	23	22
IGD01	82	83
IGD02	20	39
IGD03	42	64
IGD04	46	47
IGD05	20	72
IGD06	64	61
IGD07	54	86
IGD08	67	58
IGD09	55	59
IGD10	61	55
IGD11	60	47
IGD12	31	27
IGD13	41	40
IGD14	0	63
IGD15	68	63
IGD16	61	64
IGD17	78	80
IGD18	42	46
IGD19	57	52
IGD20	63	57
IGD21	44	39
IGD22	54	64
IGD23	59	48
IGD24	53	51
IGD25	45	45
IGD26	46	52
IGD27	63	72
IGD28	73	78
IGD29	55	48
IGD30	51	57
IGD31	75	84
IGD32	78	78
IGD33	66	73
IGD34	58	55
